# Supplementary material for: Development of an impact evaluation framework and planning tool for field epidemiology training programs
Source: Hum Resour Health. 2025 Apr 14;23:20. doi: 10.1186/s12960-025-00974-9 (PMC11995554; doi:10.1186/s12960-025-00974-9)
Supplement: Supplementary file 1 — Additional file 1. [file 12960_2025_974_MOESM1_ESM.xlsx]

## Sheet: Indicator Prioritization Tool
Instructions
Part 1
(a) Enter relevant indicators from impact framework for prioritization; add additional program specific indicators [Column B]
(b) Enter your Key Evaluation Questions at the end of the end of the table for easy reference [Column B]
Part 2
(a) Have two evaluation team members independently review and prioritse indicators for inclusion in FETP impact evaluation [Column C and E]
(b) For prioritized indicators, identify which Key Evaluation Questions(s) they align to [Column D and F]
Part 3							*Easy	Data already available
(a) Agree on the most approriate data collection method for each prioritised indicator (Column G)							*Medium	Data collected from surveys or interviews conducted online
(b) Assess the ease of measuring each prioritised indicator (Column H)							*Hard	Data collected from surveys or intereveiws conducted in-person or data not available from faculty
(c) Agree on the final indicators to be included in the evaluation [Colum I]
Part 1		Part 2				Part 3			Notes
Evaluation team		Reviewer 1		Reviewer 2		Evaluation team
OUTPUTS		Priority Indicators (Yes, No)	Alignment to Key Evaluation Question(s) (KEQ #)	Priority Indicators (Yes, No)	Alignment to Key Evaluation Question(s) (KEQ #)	Data collection method (e.g. record review, survey, interview, focus group etc)	Ease to measure (Easy, Medium, Hard)*	Final Selection (Yes, No)
FELLOWS
	Additional program specific indicators or performance measures (list below)
GRADUATES
PUBLIC HEALTH SYSTEM
COMMUNITY
OUTCOME		Priority Indicators (Yes, No)	Alignment to Key Evaluation Question(s) (KEQ #)	Priority Indicators (Yes, No)	Alignment to Key Evaluation Question(s) (KEQ #)	Data collection method (e.g. record review, survey, interview, focus group etc)	Ease to measure (Easy, Medium, Hard)*	Final Selection (Yes, No)	Notes
FELLOWS
	Additional program specific indicators or performance measures (list below)
GRADUATES
PUBLIC HEALTH SYSTEM
COMMUNITY
IMPACT		Priority Indicators (Yes, No)	Alignment to Key Evaluation Question(s) (KEQ #)	Priority Indicators (Yes, No)	Alignment to Key Evaluation Question(s) (KEQ #)	Data collection method (e.g. record review, survey, interview, focus group etc)	Ease to measure (Easy, Medium, Hard)*	Final Selection (Yes, No)	Notes
PUBLIC HEALTH SYSTEM
COMMUNITY
Key Evaluation Questions
KEQ 1
KEQ 2
KEQ 3
KEQ 4
KEQ 5
KEQ 6
KEQ 7
KEQ 8
